# Supplementary material for: Selfing Shapes Fixation of a Mutant Allele Under Flux Equilibrium
Source: Genome Biol Evol. 2024 Dec 4;16(12):evae261. doi: 10.1093/gbe/evae261 (PMC11652729; doi:10.1093/gbe/evae261)
Supplement: evae261_Supplementary_Data [file evae261_supplementary_data.zip]

Archive with 2 entries (2 files):
- kimuramethod.nb
- Supplmentarymaterial20241024.docx
