# Supplementary material for: Selfing Shapes Fixation of a Mutant Allele Under Flux Equilibrium
Source: Genome Biol Evol. 2024 Dec 4;16(12):evae261. doi: 10.1093/gbe/evae261 (PMC11652729; doi:10.1093/gbe/evae261)
Supplement: evae261_Supplementary_Data [file evae261_supplementary_data.zip › kimuramethod.nb]

(* Content-type: application/vnd.wolfram.mathematica *)

(*** Wolfram Notebook File ***)
(* http://www.wolfram.com/nb *)

(* CreatedBy='Mathematica 11.3' *)

(*CacheID: 234*)
(* Internal cache information:
NotebookFileLineBreakTest
NotebookFileLineBreakTest
NotebookDataPosition[       158,          7]
NotebookDataLength[     33038,        597]
NotebookOptionsPosition[     30172,        538]
NotebookOutlinePosition[     30531,        554]
CellTagsIndexPosition[     30488,        551]
WindowFrame->Normal*)

(* Beginning of Notebook Content *)
Notebook[{

Cell[CellGroupData[{
Cell[BoxData[
 RowBox[{"so", "=", 
  RowBox[{"-", "0.02"}]}]], "Input",
 CellChangeTimes->{{3.8925440674694495`*^9, 3.8925440674849777`*^9}, 
   3.8925457981569347`*^9, 3.8939067969463725`*^9, 3.893906865118267*^9, 
   3.893907060055711*^9, 3.893907685946373*^9, 3.893907800758875*^9, 
   3.893908111008948*^9, 3.8939082927902017`*^9, {3.8939084047433157`*^9, 
   3.893908405024603*^9}, {3.893908711915122*^9, 3.8939087121183414`*^9}, {
   3.8939088403213725`*^9, 3.8939088407589493`*^9}, {3.893908943665121*^9, 
   3.8939089448370843`*^9}, {3.893909476722517*^9, 3.8939094777382307`*^9}, {
   3.8939095844275107`*^9, 3.8939095855682335`*^9}, {3.8939096868180733`*^9, 
   3.8939096872713375`*^9}, {3.893909783974386*^9, 3.893909784708763*^9}, {
   3.893909905271263*^9, 3.8939099055993767`*^9}, {3.893909989068139*^9, 
   3.8939099896618814`*^9}, {3.893910119833729*^9, 3.893910120224493*^9}, {
   3.893910243880639*^9, 3.893910244099489*^9}, {3.893910834940564*^9, 
   3.893910835190565*^9}, {3.8939109544250326`*^9, 3.893910955206159*^9}, {
   3.8939112467843103`*^9, 3.8939112470812917`*^9}, {3.8939114321906443`*^9, 
   3.8939114337843103`*^9}, {3.8939115864249334`*^9, 3.893911587362438*^9}, {
   3.8939117115343*^9, 3.893911711987542*^9}, {3.8939118101436863`*^9, 
   3.893911810612407*^9}, {3.8939119483936367`*^9, 3.8939119487843094`*^9}, {
   3.8939120261124334`*^9, 3.8939120264718847`*^9}, {3.89391209722178*^9, 
   3.8939120978780413`*^9}, 3.893912242221812*^9, {3.893912821018657*^9, 
   3.8939128216750407`*^9}, {3.893922825939581*^9, 3.893922826908276*^9}, {
   3.89392293206458*^9, 3.8939229325177994`*^9}, {3.893923027674034*^9, 
   3.8939230282365613`*^9}, {3.893923137752065*^9, 3.893923138220783*^9}, {
   3.893923268892704*^9, 3.893923269283324*^9}, {3.8939233381270857`*^9, 
   3.8939233390645046`*^9}, {3.8939235192052045`*^9, 
   3.8939235197364435`*^9}, {3.8939236236426935`*^9, 3.893923624033331*^9}, {
   3.8939247182422466`*^9, 3.8939247188829117`*^9}, 3.8941759041147356`*^9, {
   3.8941759603333263`*^9, 3.894175960786548*^9}, {3.89417601673958*^9, 
   3.8941760176770706`*^9}, {3.894176082036423*^9, 3.894176082802185*^9}, {
   3.8941778345921907`*^9, 3.894177834982793*^9}, {3.8941823876806393`*^9, 
   3.8941823909307194`*^9}, {3.923974280257221*^9, 3.923974285038509*^9}, 
   3.923975747383498*^9, 3.923976885289757*^9, 3.9239774702741284`*^9, 
   3.923977834649155*^9, {3.9239789646646357`*^9, 3.9239789690709257`*^9}, 
   3.9239792887115407`*^9, 3.9239796148834267`*^9},
 CellLabel->"In[1]:=",ExpressionUUID->"f9656dd6-86ca-4440-9f13-5cb6a18803e7"],

Cell[BoxData[
 RowBox[{"-", "0.02`"}]], "Output",
 CellChangeTimes->{3.9239761981334133`*^9, 3.923976535680286*^9, 
  3.9239769231490126`*^9, 3.923977487539663*^9, 3.9239778770554247`*^9, 
  3.923978291305257*^9, 3.923978603242789*^9, 3.923978988336508*^9, 
  3.923979305227147*^9, 3.9239796270240355`*^9, 3.938751127161106*^9},
 CellLabel->"Out[1]=",ExpressionUUID->"60287c4d-59ad-41d5-8f19-a1774de28ea0"]
}, Open  ]],

Cell[CellGroupData[{

Cell[BoxData[
 RowBox[{"sp", "=", 
  RowBox[{"-", "0.02"}]}]], "Input",
 CellChangeTimes->{{3.892544079172433*^9, 3.892544079172433*^9}, {
   3.8925457849693575`*^9, 3.892545788594356*^9}, {3.892585867723098*^9, 
   3.892585868819933*^9}, {3.8942291792548943`*^9, 3.8942291794111614`*^9}, {
   3.89422968478616*^9, 3.8942296849735518`*^9}, {3.894229789004919*^9, 
   3.894229789332939*^9}, 3.8942298404110813`*^9, 3.8942308016883545`*^9, {
   3.8942313642039795`*^9, 3.8942313672040596`*^9}, {3.8942314613133435`*^9, 
   3.894231462172855*^9}, {3.894231565188325*^9, 3.894231565766466*^9}, {
   3.8942316861571045`*^9, 3.894231686547798*^9}, {3.8942317855946026`*^9, 
   3.8942317914071693`*^9}, {3.8942325667405643`*^9, 3.89423256692815*^9}, {
   3.8942326502874384`*^9, 3.894232651131134*^9}, 3.8942332391075864`*^9, {
   3.8942333522949567`*^9, 3.8942333541857166`*^9}, {3.894233442294962*^9, 
   3.8942334426856833`*^9}, {3.8942335509824877`*^9, 3.894233551560619*^9}, {
   3.8942337138888297`*^9, 3.8942337143106136`*^9}, {3.894233877998087*^9, 
   3.8942338814981947`*^9}, {3.8942339973262324`*^9, 
   3.8942339976387873`*^9}, {3.89423410695121*^9, 3.894234107435711*^9}, 
   3.894247378363184*^9, {3.8942483216835475`*^9, 3.8942483219648876`*^9}, {
   3.8942484176835866`*^9, 3.8942484182304797`*^9}, {3.8942485062148633`*^9, 
   3.894248506636763*^9}, {3.8942486193867054`*^9, 3.894248619792982*^9}, {
   3.894248712730456*^9, 3.894248714464879*^9}, {3.8942488268085375`*^9, 
   3.8942488270586276`*^9}, {3.894248924011731*^9, 3.8942489243711295`*^9}, 
   3.8943337168898582`*^9, {3.8943342207789035`*^9, 3.894334221122755*^9}, {
   3.8943343291382723`*^9, 3.8943343295600886`*^9}, {3.923974289210362*^9, 
   3.9239742929603634`*^9}, {3.923975749492729*^9, 3.923975751149157*^9}, {
   3.923976900055423*^9, 3.9239769051490927`*^9}, 3.9239774720397687`*^9, 
   3.92397784358654*^9, {3.9239789704146566`*^9, 3.923978972539756*^9}, 
   3.923979289961527*^9, 3.9239796161177435`*^9},
 CellLabel->"In[2]:=",ExpressionUUID->"e767287d-8bd5-40e2-a5a3-272b1682a3a1"],

Cell[BoxData[
 RowBox[{"-", "0.02`"}]], "Output",
 CellChangeTimes->{3.923976200680289*^9, 3.9239765372271624`*^9, 
  3.923976925414663*^9, 3.9239774897896023`*^9, 3.9239778778053184`*^9, 
  3.9239782919616737`*^9, 3.9239786039459124`*^9, 3.9239789890239754`*^9, 
  3.923979305945882*^9, 3.9239796277115393`*^9, 3.938751129129805*^9},
 CellLabel->"Out[2]=",ExpressionUUID->"17e0116e-d6c2-49e4-b0a0-3e1ee0d70e75"]
}, Open  ]],

Cell[CellGroupData[{

Cell[BoxData[
 RowBox[{"s", "=", 
  RowBox[{"so", "+", "sp"}]}]], "Input",
 CellChangeTimes->{{3.8925440912818503`*^9, 3.8925440912818503`*^9}, 
   3.892546259984971*^9, 3.89285028863503*^9, {3.892868053648449*^9, 
   3.8928680548517094`*^9}, {3.8928698834845614`*^9, 
   3.8928698858751593`*^9}, {3.8928701320031166`*^9, 
   3.8928701353938303`*^9}, {3.892873947145461*^9, 3.892873947442322*^9}, {
   3.892974415427943*^9, 3.8929744159748926`*^9}, {3.893017217408739*^9, 
   3.8930172176274652`*^9}, {3.8930174297855654`*^9, 3.893017430238721*^9}, {
   3.8930185367063065`*^9, 3.893018537190695*^9}, 3.893906775227706*^9, 
   3.8939101126932225`*^9, 3.893924810570309*^9, 3.8939262597918262`*^9, 
   3.894229169879816*^9, 3.8942332437794485`*^9, {3.9239742968509016`*^9, 
   3.923974303866494*^9}},
 CellLabel->"In[3]:=",ExpressionUUID->"7200beb6-e54f-4347-841d-e7f63869a287"],

Cell[BoxData[
 RowBox[{"-", "0.04`"}]], "Output",
 CellChangeTimes->{3.923976202445914*^9, 3.9239765385554237`*^9, 
  3.9239769277271605`*^9, 3.9239774923365374`*^9, 3.923977879164607*^9, 
  3.923978292664668*^9, 3.923978605102193*^9, 3.9239789901020985`*^9, 
  3.9239793067271366`*^9, 3.923979628617792*^9, 3.9387511305829844`*^9},
 CellLabel->"Out[3]=",ExpressionUUID->"7b0e03b9-8e17-4428-a4d8-0b6f931f566d"]
}, Open  ]],

Cell[CellGroupData[{

Cell[BoxData[
 RowBox[{"shom", "=", "0.03"}]], "Input",
 CellChangeTimes->{{3.8925441023286963`*^9, 3.8925441023286963`*^9}, {
   3.892868060757848*^9, 3.892868061226711*^9}, {3.8928701407063293`*^9, 
   3.8928701410657034`*^9}, {3.8928739504892063`*^9, 3.892873950676694*^9}, 
   3.8929744193342967`*^9, 3.8930157182043266`*^9, {3.893017221908801*^9, 
   3.8930172221275473`*^9}, {3.8930173456137514`*^9, 3.893017346160706*^9}, 
   3.8930185462883186`*^9, 3.893906773368187*^9, 3.893910115490012*^9, 
   3.893912102393634*^9, 3.893926261932289*^9, 3.8939272905416975`*^9, 
   3.8941755435998783`*^9, 3.894176354911474*^9, 3.894233245716823*^9, 
   3.8942473815194616`*^9, {3.9239743101165247`*^9, 3.9239743115227757`*^9}, 
   3.923977478102166*^9, 3.92397785177404*^9, 3.9239782828209143`*^9, {
   3.9239785799928036`*^9, 3.9239785845396767`*^9}, 3.923979597633423*^9, {
   3.9387510755362005`*^9, 3.9387510846924257`*^9}},
 CellLabel->"In[4]:=",ExpressionUUID->"c2dbce45-adfa-4ce9-b220-6f8ca93448a2"],

Cell[BoxData["0.03`"], "Output",
 CellChangeTimes->{3.9239762038364763`*^9, 3.9239765397584124`*^9, 
  3.9239769294302883`*^9, 3.9239774938834114`*^9, 3.9239778805866747`*^9, 
  3.9239782935709114`*^9, 3.9239786062740364`*^9, 3.9239789910240374`*^9, 
  3.9239793076959257`*^9, 3.923979629352162*^9, 3.9387511318798847`*^9},
 CellLabel->"Out[4]=",ExpressionUUID->"2a084ab7-cd8a-4d44-9615-0b7c0c86e5b4"]
}, Open  ]],

Cell[CellGroupData[{

Cell[BoxData[
 RowBox[{"shet", "=", "0.02"}]], "Input",
 CellChangeTimes->{{3.8925441132506957`*^9, 3.8925441132662277`*^9}, 
   3.892585929453307*^9, 3.892587305165618*^9, 3.89285110136934*^9, 
   3.8928511829630194`*^9, {3.8928512260098815`*^9, 3.8928512263535943`*^9}, 
   3.8928512875123224`*^9, {3.892851366559154*^9, 3.8928513669029493`*^9}, {
   3.8928515300614557`*^9, 3.8928515304207325`*^9}, {3.8928515856284847`*^9, 
   3.89285158639427*^9}, {3.89285165790979*^9, 3.89285165833177*^9}, {
   3.8928517025991096`*^9, 3.8928517063647337`*^9}, {3.892852246907894*^9, 
   3.8928522488766737`*^9}, {3.8928522831266127`*^9, 3.8928522844079247`*^9}, 
   3.8928523555330486`*^9, {3.8928524048121886`*^9, 3.8928524051402445`*^9}, 
   3.89285247329904*^9, {3.892852530283348*^9, 3.8928525310645475`*^9}, 
   3.892852606220786*^9, {3.892866854227374*^9, 3.8928668592429876`*^9}, 
   3.8928669121979465`*^9, {3.892866958699833*^9, 3.892866959402959*^9}, 
   3.892867092214608*^9, {3.8928674152026606`*^9, 3.892867415687114*^9}, 
   3.892867476127118*^9, {3.892867521031784*^9, 3.8928675215943375`*^9}, 
   3.8928675669692793`*^9, {3.8928677957090797`*^9, 3.8928677986778507`*^9}, {
   3.892868065867219*^9, 3.8928680695860825`*^9}, 3.8928681656814475`*^9, {
   3.892868223712697*^9, 3.8928682240720725`*^9}, 3.8928683528242044`*^9, {
   3.892868419764139*^9, 3.892868420357999*^9}, 3.8928684855138063`*^9, {
   3.892868531888777*^9, 3.8928685327014027`*^9}, 3.892868578795055*^9, {
   3.8928686248887987`*^9, 3.8928686253262777`*^9}, 3.8928686658888063`*^9, {
   3.892868735642761*^9, 3.8928687362364407`*^9}, 3.892868781877142*^9, {
   3.8928688237521305`*^9, 3.892868824455159*^9}, 3.892869445900215*^9, {
   3.8928694910096035`*^9, 3.8928694918221025`*^9}, 3.892869534729745*^9, {
   3.892869574434156*^9, 3.8928695750592623`*^9}, 3.8928696146997185`*^9, {
   3.892869652965502*^9, 3.892869653465503*^9}, 3.8928696988419976`*^9, {
   3.8928697412638617`*^9, 3.892869743857727*^9}, {3.8928698950939713`*^9, 
   3.892869897484557*^9}, 3.89287106997602*^9, {3.8928711212260246`*^9, 
   3.892871121507333*^9}, 3.8928711636940775`*^9, {3.892871204977634*^9, 
   3.892871205368333*^9}, 3.8928712522300205`*^9, 3.8928714027925186`*^9, 
   3.8928714599174566`*^9, {3.892871534465928*^9, 3.892871534809682*^9}, 
   3.892871599422447*^9, {3.8928716825024924`*^9, 3.892871684268114*^9}, 
   3.8928717274399557`*^9, {3.8928717710338173`*^9, 3.892871771565096*^9}, 
   3.8928718507525635`*^9, {3.892871897924365*^9, 3.892871898486966*^9}, 
   3.8928719470649333`*^9, {3.89287198637749*^9, 3.892871986986867*^9}, 
   3.892872025705615*^9, {3.8928721392120633`*^9, 3.8928721397434235`*^9}, 
   3.8928724638305817`*^9, {3.8928724986274605`*^9, 3.892872499158684*^9}, 
   3.8928725384555197`*^9, {3.8928725780962057`*^9, 3.8928725801587076`*^9}, {
   3.8928740524164047`*^9, 3.8928740528226423`*^9}, 3.8928842082143755`*^9, {
   3.8928842569331255`*^9, 3.8928842572456055`*^9}, 3.892884345576601*^9, {
   3.892884409201618*^9, 3.892884409545349*^9}, 3.8928844564515*^9, {
   3.892884496826481*^9, 3.8928844974984474`*^9}, 3.892884544873387*^9, {
   3.8928845882016163`*^9, 3.892884588545354*^9}, 3.892884631880107*^9, 
   3.8928846802239475`*^9, 3.8928847228175716`*^9, {3.892884768411351*^9, 
   3.892884769036457*^9}, 3.8928848115832376`*^9, {3.8928848559269876`*^9, 
   3.892884856692607*^9}, 3.8928849065208273`*^9, {3.89288496644261*^9, 
   3.8928849672863626`*^9}, 3.892885013552079*^9, {3.8928850773670015`*^9, 
   3.8928850778826165`*^9}, 3.8928851564939966`*^9, {3.8928851960564346`*^9, 
   3.8928851982440667`*^9}, {3.8929744292717576`*^9, 3.892974432099922*^9}, 
   3.892974676836681*^9, {3.89297492058906*^9, 3.8929749209327383`*^9}, 
   3.8929750252139845`*^9, {3.892975113026473*^9, 3.89297511369845*^9}, 
   3.89297520099524*^9, {3.892975296587554*^9, 3.8929752969626446`*^9}, 
   3.8929753959955215`*^9, {3.892975484150038*^9, 3.8929754847907743`*^9}, 
   3.8929759260524597`*^9, {3.892976010710414*^9, 3.8929760114136243`*^9}, 
   3.892976101444863*^9, {3.892976195384774*^9, 3.892976196025571*^9}, 
   3.8929762799814157`*^9, {3.8929763670615735`*^9, 3.892976368530405*^9}, 
   3.8929765097823167`*^9, {3.892976579410101*^9, 3.8929765800507736`*^9}, 
   3.8929766719902763`*^9, {3.892976762321534*^9, 3.892976762884138*^9}, {
   3.892976817292576*^9, 3.8929768262144337`*^9}, 3.8929769518886595`*^9, {
   3.89297704362301*^9, 3.892977045966854*^9}, {3.892977220982293*^9, 
   3.892977221404134*^9}, 3.8929774911385665`*^9, {3.8929776019823275`*^9, 
   3.892977603747944*^9}, 3.892977688185444*^9, {3.892977778157278*^9, 
   3.89297777851657*^9}, 3.892977867141608*^9, {3.892977942112071*^9, 
   3.8929779427840405`*^9}, 3.8929780434421005`*^9, {3.8929781295202045`*^9, 
   3.892978130192048*^9}, 3.8929782376788483`*^9, {3.8929783350874505`*^9, 
   3.892978335853036*^9}, 3.8929784254155393`*^9, {3.892978510962557*^9, 
   3.8929785115405827`*^9}, 3.8929786614175725`*^9, {3.8929787510581894`*^9, 
   3.892978751761327*^9}, 3.8929788406206894`*^9, {3.8929789731840353`*^9, 
   3.8929789737621956`*^9}, 3.8929790497639046`*^9, {3.892979174295152*^9, 
   3.892979174795249*^9}, 3.8929792691545258`*^9, {3.8929793446076546`*^9, 
   3.892979347763999*^9}, {3.8930157232511663`*^9, 3.8930157239230127`*^9}, 
   3.893015968391873*^9, {3.8930160064073906`*^9, 3.893016006720045*^9}, {
   3.8930161216459513`*^9, 3.893016150427226*^9}, 3.893016218555126*^9, {
   3.893017069049342*^9, 3.8930170698618555`*^9}, {3.893017225736812*^9, 
   3.8930172261118155`*^9}, 3.893019271341547*^9, 3.8943337232647963`*^9, {
   3.9239743158197584`*^9, 3.9239743182727404`*^9}, {3.9239757616960225`*^9, 
   3.9239757627116256`*^9}, 3.9239774793990498`*^9, 3.9239778542427893`*^9, 
   3.923978284149071*^9, {3.923978587211549*^9, 3.9239785916490493`*^9}, 
   3.9239796011178007`*^9, {3.9387510937862015`*^9, 3.938751096395527*^9}},
 CellLabel->"In[5]:=",ExpressionUUID->"97b0bd07-17af-4df1-b35a-2a4f0e11d52b"],

Cell[BoxData["0.02`"], "Output",
 CellChangeTimes->{3.9387511331142063`*^9},
 CellLabel->"Out[5]=",ExpressionUUID->"cb3f429c-45c2-43eb-aa94-911af975ff48"]
}, Open  ]],

Cell[CellGroupData[{

Cell[BoxData[
 RowBox[{"alpha", "=", "0.0"}]], "Input",
 CellChangeTimes->{{3.892544124985074*^9, 3.892544125000575*^9}, {
   3.8929744368029413`*^9, 3.892974437756056*^9}, {3.892977216169821*^9, 
   3.8929772163104925`*^9}, {3.893015867438689*^9, 3.893015870641816*^9}, 
   3.8930185621009145`*^9, {3.893018661713586*^9, 3.8930186619792347`*^9}, {
   3.893018856274474*^9, 3.893018856633819*^9}, {3.893018975102623*^9, 
   3.893018975383848*^9}, {3.8939067514464145`*^9, 3.8939067543839808`*^9}, {
   3.9239743219759793`*^9, 3.923974323397877*^9}, {3.9239757677584496`*^9, 
   3.9239757699459248`*^9}, {3.9239765275865545`*^9, 
   3.9239765277896748`*^9}, {3.923976584211547*^9, 3.9239765844146743`*^9}, {
   3.9239766274459243`*^9, 3.923976628649141*^9}, {3.9239766754927998`*^9, 
   3.9239766756803885`*^9}, {3.923976712774049*^9, 3.923976743821032*^9}, {
   3.9239767767429066`*^9, 3.9239768525553727`*^9}, {3.9239769158053045`*^9, 
   3.923976918977105*^9}, {3.923976971399149*^9, 3.923976999492787*^9}, {
   3.9239770356021795`*^9, 3.923977035914782*^9}, {3.9239773013679066`*^9, 
   3.923977440821004*^9}, {3.9239774827741575`*^9, 3.9239774837897825`*^9}, {
   3.9239775340866575`*^9, 3.9239775343210163`*^9}, {3.923977570320923*^9, 
   3.923977570586646*^9}, {3.923977602477148*^9, 3.9239776027272787`*^9}, {
   3.9239776481490483`*^9, 3.9239776486021795`*^9}, {3.923977679430297*^9, 
   3.923977798524129*^9}, {3.9239778581959243`*^9, 3.9239778614615536`*^9}, {
   3.923977943852178*^9, 3.9239779446802974`*^9}, {3.9239779771646767`*^9, 
   3.9239780505240736`*^9}, {3.9239781102115483`*^9, 
   3.9239782082271767`*^9}, {3.9239782856021132`*^9, 3.923978287399052*^9}, {
   3.923978328883413*^9, 3.9239785465710325`*^9}, {3.9239785966021748`*^9, 
   3.9239785969929085`*^9}, {3.9239786475709248`*^9, 3.923978647820923*^9}, {
   3.923978719914605*^9, 3.923978768539754*^9}, {3.9239788041490507`*^9, 
   3.923978859102256*^9}, {3.923978889617799*^9, 3.9239789352585325`*^9}, {
   3.923978982664653*^9, 3.9239789831022825`*^9}, {3.923979021274048*^9, 
   3.9239792471960025`*^9}, {3.9239793006646743`*^9, 3.923979300977171*^9}, {
   3.923979354914674*^9, 3.9239795682272544`*^9}, {3.9239796043521795`*^9, 
   3.92397960468038*^9}},
 CellLabel->"In[6]:=",ExpressionUUID->"ecad3453-f555-4e3e-b67d-6537967babe7"],

Cell[BoxData["0.`"], "Output",
 CellChangeTimes->{3.938751146145458*^9},
 CellLabel->"Out[6]=",ExpressionUUID->"a8ca13aa-50c3-4288-a169-fd8fac542018"]
}, Open  ]],

Cell[CellGroupData[{

Cell[BoxData[
 RowBox[{"Ne", "=", "30.0"}]], "Input",
 CellChangeTimes->{{3.8925441385788*^9, 3.8925441407663035`*^9}, {
  3.892851114900483*^9, 3.8928511152599764`*^9}, {3.8939067470088673`*^9, 
  3.893906747930746*^9}, {3.923974330225901*^9, 3.9239743405541053`*^9}, {
  3.923975860164772*^9, 3.9239758628835306`*^9}},
 CellLabel->"In[7]:=",ExpressionUUID->"222e0222-4be6-4fd9-8fbd-034ea82c9cab"],

Cell[BoxData["30.`"], "Output",
 CellChangeTimes->{
  3.923976208258413*^9, 3.9239765443834114`*^9, 3.9239765879459143`*^9, 
   3.9239766319771624`*^9, 3.9239766780396643`*^9, 3.9239767146647997`*^9, 
   3.9239767454771605`*^9, {3.92397677989904*^9, 3.923976854992816*^9}, 
   3.923976934274037*^9, {3.9239769740084105`*^9, 3.923977001852163*^9}, 
   3.9239770380709143`*^9, {3.923977304227154*^9, 3.923977442274009*^9}, 
   3.9239774984615364`*^9, 3.9239775366959114`*^9, 3.923977572727167*^9, 
   3.9239776043990364`*^9, 3.9239776511646605`*^9, {3.923977681477162*^9, 
   3.9239777998677874`*^9}, 3.923977884305292*^9, 3.9239779474146624`*^9, {
   3.9239779793052883`*^9, 3.923978052711568*^9}, {3.9239781137271643`*^9, 
   3.92397820966466*^9}, 3.9239782985709133`*^9, {3.9239783309615383`*^9, 
   3.923978547961539*^9}, 3.92397861102404*^9, 3.9239786495396614`*^9, {
   3.923978722727192*^9, 3.923978772195942*^9}, {3.923978806352133*^9, 
   3.923978936805297*^9}, 3.923978993977162*^9, {3.92397902402404*^9, 
   3.9239792488677864`*^9}, 3.923979310992924*^9, {3.9239793567740803`*^9, 
   3.9239795696177683`*^9}, 3.9239796322115355`*^9, 3.938751154973748*^9},
 CellLabel->"Out[7]=",ExpressionUUID->"ccd5ad6b-d4d4-42f3-81f6-529cdb421fd9"]
}, Open  ]],

Cell[CellGroupData[{

Cell[BoxData[{
 RowBox[{"q0", "=", 
  RowBox[{"1.0", "/", 
   RowBox[{"(", 
    RowBox[{"2.0", " ", "*", "Ne"}], ")"}]}]}], "\[IndentingNewLine]", 
 RowBox[{"S", "=", 
  RowBox[{
   RowBox[{
    RowBox[{"-", "0.5"}], "*", 
    RowBox[{"(", 
     RowBox[{"1", "-", 
      RowBox[{"alpha", "/", 
       RowBox[{"(", 
        RowBox[{"2", "-", "alpha"}], ")"}]}]}], ")"}], "*", "s"}], "+", 
   RowBox[{
    RowBox[{"(", 
     RowBox[{"1", "-", 
      RowBox[{"alpha", "/", 
       RowBox[{"(", 
        RowBox[{"2", "-", "alpha"}], ")"}]}]}], ")"}], "*", "shet"}], "+", 
   RowBox[{"alpha", "*", 
    RowBox[{"shom", "/", 
     RowBox[{"(", 
      RowBox[{"2", "-", "alpha"}], ")"}]}]}]}]}], "\[IndentingNewLine]", 
 RowBox[{"T", "=", 
  RowBox[{
   RowBox[{"(", 
    RowBox[{"1", "-", 
     RowBox[{"alpha", "/", 
      RowBox[{"(", 
       RowBox[{"2", "-", "alpha"}], ")"}]}]}], ")"}], "*", 
   RowBox[{"(", 
    RowBox[{"shom", "-", 
     RowBox[{"2", "*", "shet"}]}], ")"}]}]}]}], "Input",
 CellChangeTimes->{{3.892544163750592*^9, 3.892544163750592*^9}, {
  3.892546393203668*^9, 3.892546394875602*^9}, {3.8925464820161734`*^9, 
  3.8925464829382*^9}, {3.923974358022857*^9, 3.92397437161663*^9}, {
  3.9239749745085135`*^9, 3.9239749834616547`*^9}, {3.9239751434147673`*^9, 
  3.9239752232740498`*^9}, {3.9239752536959105`*^9, 3.923975289383449*^9}, {
  3.923975724805377*^9, 3.9239757264304004`*^9}, {3.93875110670794*^9, 
  3.938751118379921*^9}, {3.938751186004801*^9, 3.938751195223549*^9}},
 CellLabel->"In[14]:=",ExpressionUUID->"58dce780-fa09-4b4b-bac9-2a5343d7582b"],

Cell[BoxData["0.016666666666666666`"], "Output",
 CellChangeTimes->{
  3.9239762099302893`*^9, 3.9239765457115374`*^9, 3.9239765891334133`*^9, 
   3.923976633133417*^9, 3.923976678945912*^9, 3.9239767154927917`*^9, 
   3.9239767462896647`*^9, {3.923976780633413*^9, 3.9239768557896657`*^9}, 
   3.923976936149006*^9, {3.9239769748677883`*^9, 3.923977002633412*^9}, 
   3.9239770389459147`*^9, {3.923977305539665*^9, 3.9239774432115684`*^9}, 
   3.9239774997271767`*^9, 3.923977537617757*^9, 3.9239775743365383`*^9, 
   3.9239776056803117`*^9, 3.9239776520709124`*^9, {3.9239776824459105`*^9, 
   3.9239778006334147`*^9}, 3.923977886180286*^9, 3.9239779481177855`*^9, {
   3.9239779801646957`*^9, 3.923978054633416*^9}, {3.9239781146334133`*^9, 
   3.9239782106959124`*^9}, 3.9239783000554295`*^9, {3.9239783317584147`*^9, 
   3.923978548758412*^9}, 3.9239786122740383`*^9, 3.923978650570883*^9, {
   3.9239787235552864`*^9, 3.9239787734459114`*^9}, {3.923978807102133*^9, 
   3.9239789376490383`*^9}, {3.923978995617793*^9, 3.9239792495865426`*^9}, 
   3.9239793121646614`*^9, {3.9239793575240364`*^9, 3.923979570242856*^9}, 
   3.9239796330240364`*^9, 3.9387511571297994`*^9, {3.938751203239206*^9, 
   3.938751206082957*^9}},
 CellLabel->"Out[14]=",ExpressionUUID->"eec835c0-66cc-464f-8378-9fc4004f492a"],

Cell[BoxData["0.04`"], "Output",
 CellChangeTimes->{
  3.9239762099302893`*^9, 3.9239765457115374`*^9, 3.9239765891334133`*^9, 
   3.923976633133417*^9, 3.923976678945912*^9, 3.9239767154927917`*^9, 
   3.9239767462896647`*^9, {3.923976780633413*^9, 3.9239768557896657`*^9}, 
   3.923976936149006*^9, {3.9239769748677883`*^9, 3.923977002633412*^9}, 
   3.9239770389459147`*^9, {3.923977305539665*^9, 3.9239774432115684`*^9}, 
   3.9239774997271767`*^9, 3.923977537617757*^9, 3.9239775743365383`*^9, 
   3.9239776056803117`*^9, 3.9239776520709124`*^9, {3.9239776824459105`*^9, 
   3.9239778006334147`*^9}, 3.923977886180286*^9, 3.9239779481177855`*^9, {
   3.9239779801646957`*^9, 3.923978054633416*^9}, {3.9239781146334133`*^9, 
   3.9239782106959124`*^9}, 3.9239783000554295`*^9, {3.9239783317584147`*^9, 
   3.923978548758412*^9}, 3.9239786122740383`*^9, 3.923978650570883*^9, {
   3.9239787235552864`*^9, 3.9239787734459114`*^9}, {3.923978807102133*^9, 
   3.9239789376490383`*^9}, {3.923978995617793*^9, 3.9239792495865426`*^9}, 
   3.9239793121646614`*^9, {3.9239793575240364`*^9, 3.923979570242856*^9}, 
   3.9239796330240364`*^9, 3.9387511571297994`*^9, {3.938751203239206*^9, 
   3.938751206082957*^9}},
 CellLabel->"Out[15]=",ExpressionUUID->"9a0c121c-8d76-4e79-9f8d-e03df8545d64"],

Cell[BoxData[
 RowBox[{"-", "0.010000000000000002`"}]], "Output",
 CellChangeTimes->{
  3.9239762099302893`*^9, 3.9239765457115374`*^9, 3.9239765891334133`*^9, 
   3.923976633133417*^9, 3.923976678945912*^9, 3.9239767154927917`*^9, 
   3.9239767462896647`*^9, {3.923976780633413*^9, 3.9239768557896657`*^9}, 
   3.923976936149006*^9, {3.9239769748677883`*^9, 3.923977002633412*^9}, 
   3.9239770389459147`*^9, {3.923977305539665*^9, 3.9239774432115684`*^9}, 
   3.9239774997271767`*^9, 3.923977537617757*^9, 3.9239775743365383`*^9, 
   3.9239776056803117`*^9, 3.9239776520709124`*^9, {3.9239776824459105`*^9, 
   3.9239778006334147`*^9}, 3.923977886180286*^9, 3.9239779481177855`*^9, {
   3.9239779801646957`*^9, 3.923978054633416*^9}, {3.9239781146334133`*^9, 
   3.9239782106959124`*^9}, 3.9239783000554295`*^9, {3.9239783317584147`*^9, 
   3.923978548758412*^9}, 3.9239786122740383`*^9, 3.923978650570883*^9, {
   3.9239787235552864`*^9, 3.9239787734459114`*^9}, {3.923978807102133*^9, 
   3.9239789376490383`*^9}, {3.923978995617793*^9, 3.9239792495865426`*^9}, 
   3.9239793121646614`*^9, {3.9239793575240364`*^9, 3.923979570242856*^9}, 
   3.9239796330240364`*^9, 3.9387511571297994`*^9, {3.938751203239206*^9, 
   3.938751206082957*^9}},
 CellLabel->"Out[16]=",ExpressionUUID->"f8e8973a-fe58-4667-bf07-5ab12f7af95f"]
}, Open  ]],

Cell[CellGroupData[{

Cell[BoxData[
 RowBox[{"A", "=", 
  RowBox[{"NIntegrate", "[", 
   RowBox[{
    RowBox[{"Exp", "[", 
     RowBox[{
      RowBox[{"-", "4"}], "*", "Ne", "*", 
      RowBox[{"(", 
       RowBox[{"S", "+", 
        RowBox[{"0.5", "*", "T", "*", "x"}]}], ")"}], "*", "x"}], "]"}], ",", 
    RowBox[{"{", 
     RowBox[{"x", ",", "0", ",", "q0"}], "}"}]}], "]"}]}]], "Input",
 CellChangeTimes->{{3.892544181063157*^9, 3.8925441835318546`*^9}, {
  3.8925464045318575`*^9, 3.892546408891325*^9}, {3.892546489828734*^9, 
  3.8925464952037325`*^9}, {3.9239748601008997`*^9, 3.9239749626335325`*^9}, {
  3.9239755207116566`*^9, 3.923975581836549*^9}},
 CellLabel->"In[17]:=",ExpressionUUID->"3ac88328-2e50-4e2f-93e4-605cb2e4f98e"],

Cell[BoxData["0.0160182999887424`"], "Output",
 CellChangeTimes->{
  3.923976236383495*^9, 3.9239765475084147`*^9, 3.923976590539601*^9, 
   3.9239766344458838`*^9, 3.923976680211534*^9, 3.9239767165554543`*^9, 
   3.9239767473521624`*^9, {3.9239767815396643`*^9, 3.9239768570240088`*^9}, 
   3.9239769386177874`*^9, {3.9239769761021633`*^9, 3.9239770036646357`*^9}, 
   3.9239770401802263`*^9, {3.9239773064927874`*^9, 3.9239774440709105`*^9}, 
   3.9239775025084124`*^9, 3.9239775389459114`*^9, 3.923977575695913*^9, 
   3.9239776069304247`*^9, {3.923977653492787*^9, 3.9239778016802607`*^9}, 
   3.923977888258521*^9, 3.9239779491177864`*^9, {3.9239779814615355`*^9, 
   3.9239780559616747`*^9}, {3.923978115820912*^9, 3.9239782119927855`*^9}, {
   3.923978303430287*^9, 3.9239785497584114`*^9}, 3.9239786148209105`*^9, 
   3.9239786514459143`*^9, {3.9239787247897997`*^9, 3.9239787744771657`*^9}, {
   3.9239788079927874`*^9, 3.923978938695881*^9}, {3.9239789981021614`*^9, 
   3.9239792503052874`*^9}, 3.9239793142271605`*^9, {3.9239793583521647`*^9, 
   3.9239795710552864`*^9}, 3.923979634836674*^9, 3.9387512106143036`*^9},
 CellLabel->"Out[17]=",ExpressionUUID->"4fa15bb8-a11d-40ef-bf0f-3f109723a37a"]
}, Open  ]],

Cell[CellGroupData[{

Cell[BoxData[
 RowBox[{"B", "=", 
  RowBox[{"NIntegrate", "[", 
   RowBox[{
    RowBox[{"Exp", "[", 
     RowBox[{
      RowBox[{"-", "4"}], "*", "Ne", "*", 
      RowBox[{"(", 
       RowBox[{"S", "+", 
        RowBox[{"0.5", "*", "T", "*", "x"}]}], ")"}], "*", "x"}], "]"}], ",", 
    RowBox[{"{", 
     RowBox[{"x", ",", "0", ",", "1"}], "}"}]}], "]"}]}]], "Input",
 CellChangeTimes->{{3.8925441957350454`*^9, 3.8925441996412315`*^9}, {
   3.9239756227584124`*^9, 3.923975651930398*^9}, 3.9239759916177983`*^9},
 CellLabel->"In[18]:=",ExpressionUUID->"fd06d8f2-1505-4c34-b1ff-255a21016609"],

Cell[BoxData["0.21691300949947312`"], "Output",
 CellChangeTimes->{
  3.923976237977166*^9, 3.923976548711537*^9, 3.9239765914771605`*^9, 
   3.9239766356490374`*^9, 3.923976681305289*^9, 3.9239767172584157`*^9, 
   3.923976748195912*^9, {3.9239767825240383`*^9, 3.9239768580709143`*^9}, 
   3.9239769398209105`*^9, {3.92397697721154*^9, 3.9239770044615383`*^9}, 
   3.9239770415084124`*^9, {3.9239773074146605`*^9, 3.9239774450552874`*^9}, 
   3.923977504070912*^9, 3.923977539883415*^9, 3.9239775767427893`*^9, 
   3.9239776080865374`*^9, {3.9239776545552883`*^9, 3.923977802539663*^9}, 
   3.9239778894303193`*^9, 3.9239779500865355`*^9, {3.9239779824459105`*^9, 
   3.9239780577898016`*^9}, {3.923978116852192*^9, 3.9239782130865383`*^9}, {
   3.9239783049615097`*^9, 3.923978550586536*^9}, 3.923978616336505*^9, 
   3.923978652914662*^9, {3.9239787257271624`*^9, 3.923978775602161*^9}, {
   3.9239788088365355`*^9, 3.9239789396334147`*^9}, {3.923978998945913*^9, 
   3.9239792510396667`*^9}, 3.923979316289691*^9, {3.923979359149008*^9, 
   3.923979571805287*^9}, 3.9239796359302874`*^9, 3.938751212801674*^9},
 CellLabel->"Out[18]=",ExpressionUUID->"c156d9cd-2190-4fe4-aa23-fa7675c22e26"]
}, Open  ]],

Cell[CellGroupData[{

Cell[BoxData[
 RowBox[{"u", "=", 
  RowBox[{"A", "/", "B"}]}]], "Input",
 CellChangeTimes->{{3.8925442245786657`*^9, 3.8925442245786657`*^9}, {
  3.923975663461543*^9, 3.923975673461645*^9}, {3.923976248352173*^9, 
  3.923976249555333*^9}},
 CellLabel->
  "In[764]:=",ExpressionUUID->"e3aafd96-43aa-454b-b78c-bb1d1fed79ad"],

Cell[BoxData["0.07384665412971142`"], "Output",
 CellChangeTimes->{{3.9239762417583666`*^9, 3.923976251586542*^9}, 
   3.9239765517898226`*^9, 3.923976592617787*^9, 3.923976636883413*^9, 
   3.9239766823677874`*^9, 3.9239767181958847`*^9, 3.923976749461538*^9, {
   3.923976783524044*^9, 3.9239768591177244`*^9}, 3.923976942102166*^9, {
   3.9239769783990374`*^9, 3.9239770055552874`*^9}, 3.9239770426646633`*^9, {
   3.923977308211537*^9, 3.9239774460396624`*^9}, 3.9239775057896624`*^9, 
   3.923977540914631*^9, 3.9239775778052874`*^9, 3.9239776093208513`*^9, {
   3.923977655680287*^9, 3.9239778034146614`*^9}, 3.9239778917740374`*^9, 
   3.923977951195913*^9, {3.923977983492758*^9, 3.9239780591489797`*^9}, {
   3.923978117883412*^9, 3.9239782141802874`*^9}, {3.9239783076177855`*^9, 
   3.9239785514771605`*^9}, 3.923978618399037*^9, 3.923978654242791*^9, {
   3.9239787268834124`*^9, 3.9239787470396614`*^9}, 3.9239787771021605`*^9, {
   3.9239788096020994`*^9, 3.9239789404615374`*^9}, {3.923979000492793*^9, 
   3.9239792517271023`*^9}, 3.9239793176646614`*^9, {3.9239793599615383`*^9, 
   3.923979572633413*^9}, 3.9239796368677874`*^9},
 CellLabel->
  "Out[764]=",ExpressionUUID->"794b6640-5617-4a88-b425-97771a54cb5e"]
}, Open  ]]
},
WindowSize->{1008, 669},
WindowMargins->{{Automatic, 334}, {106, Automatic}},
FrontEndVersion->"11.3 for Microsoft Windows (64-bit) (2018\:5e743\:670828\
\:65e5)",
StyleDefinitions->"Default.nb"
]
(* End of Notebook Content *)

(* Internal cache information *)
(*CellTagsOutline
CellTagsIndex->{}
*)
(*CellTagsIndex
CellTagsIndex->{}
*)
(*NotebookFileOutline
Notebook[{
Cell[CellGroupData[{
Cell[580, 22, 2584, 36, 28, "Input",ExpressionUUID->"f9656dd6-86ca-4440-9f13-5cb6a18803e7"],
Cell[3167, 60, 406, 6, 32, "Output",ExpressionUUID->"60287c4d-59ad-41d5-8f19-a1774de28ea0"]
}, Open  ]],
Cell[CellGroupData[{
Cell[3610, 71, 2065, 29, 28, "Input",ExpressionUUID->"e767287d-8bd5-40e2-a5a3-272b1682a3a1"],
Cell[5678, 102, 412, 6, 32, "Output",ExpressionUUID->"17e0116e-d6c2-49e4-b0a0-3e1ee0d70e75"]
}, Open  ]],
Cell[CellGroupData[{
Cell[6127, 113, 877, 14, 28, "Input",ExpressionUUID->"7200beb6-e54f-4347-841d-e7f63869a287"],
Cell[7007, 129, 410, 6, 32, "Output",ExpressionUUID->"7b0e03b9-8e17-4428-a4d8-0b6f931f566d"]
}, Open  ]],
Cell[CellGroupData[{
Cell[7454, 140, 1002, 14, 28, "Input",ExpressionUUID->"c2dbce45-adfa-4ce9-b220-6f8ca93448a2"],
Cell[8459, 156, 401, 5, 32, "Output",ExpressionUUID->"2a084ab7-cd8a-4d44-9615-0b7c0c86e5b4"]
}, Open  ]],
Cell[CellGroupData[{
Cell[8897, 166, 5986, 80, 28, "Input",ExpressionUUID->"97b0bd07-17af-4df1-b35a-2a4f0e11d52b"],
Cell[14886, 248, 154, 2, 32, "Output",ExpressionUUID->"cb3f429c-45c2-43eb-aa94-911af975ff48"]
}, Open  ]],
Cell[CellGroupData[{
Cell[15077, 255, 2314, 32, 28, "Input",ExpressionUUID->"ecad3453-f555-4e3e-b67d-6537967babe7"],
Cell[17394, 289, 150, 2, 32, "Output",ExpressionUUID->"a8ca13aa-50c3-4288-a169-fd8fac542018"]
}, Open  ]],
Cell[CellGroupData[{
Cell[17581, 296, 398, 6, 28, "Input",ExpressionUUID->"222e0222-4be6-4fd9-8fbd-034ea82c9cab"],
Cell[17982, 304, 1242, 17, 32, "Output",ExpressionUUID->"ccd5ad6b-d4d4-42f3-81f6-529cdb421fd9"]
}, Open  ]],
Cell[CellGroupData[{
Cell[19261, 326, 1578, 41, 67, "Input",ExpressionUUID->"58dce780-fa09-4b4b-bac9-2a5343d7582b"],
Cell[20842, 369, 1306, 18, 32, "Output",ExpressionUUID->"eec835c0-66cc-464f-8378-9fc4004f492a"],
Cell[22151, 389, 1290, 18, 32, "Output",ExpressionUUID->"9a0c121c-8d76-4e79-9f8d-e03df8545d64"],
Cell[23444, 409, 1323, 19, 32, "Output",ExpressionUUID->"f8e8973a-fe58-4667-bf07-5ab12f7af95f"]
}, Open  ]],
Cell[CellGroupData[{
Cell[24804, 433, 719, 16, 45, "Input",ExpressionUUID->"3ac88328-2e50-4e2f-93e4-605cb2e4f98e"],
Cell[25526, 451, 1210, 16, 32, "Output",ExpressionUUID->"4fa15bb8-a11d-40ef-bf0f-3f109723a37a"]
}, Open  ]],
Cell[CellGroupData[{
Cell[26773, 472, 593, 14, 45, "Input",ExpressionUUID->"fd06d8f2-1505-4c34-b1ff-255a21016609"],
Cell[27369, 488, 1194, 16, 32, "Output",ExpressionUUID->"c156d9cd-2190-4fe4-aa23-fa7675c22e26"]
}, Open  ]],
Cell[CellGroupData[{
Cell[28600, 509, 323, 7, 28, "Input",ExpressionUUID->"e3aafd96-43aa-454b-b78c-bb1d1fed79ad"],
Cell[28926, 518, 1230, 17, 32, "Output",ExpressionUUID->"794b6640-5617-4a88-b425-97771a54cb5e"]
}, Open  ]]
}
]
*)
